# Supplementary material for: Response accuracy of ChatGPT 3.5 Copilot and Gemini in interpreting biochemical laboratory data a pilot study
Source: Sci Rep. 2024 Apr 8;14:8233. doi: 10.1038/s41598-024-58964-1 (PMC11002004; doi:10.1038/s41598-024-58964-1)
Supplement: Supplementary file 2 — Supplementary Information 2. [file 41598_2024_58964_MOESM2_ESM.xlsx]

## Sheet: data
Patien	chatGP	Bar	Bin	AI	Score	Patients	chatGPT	Bard	Bing	AIjj	nn
1	1	1	4	1	1	1	3	3	4	4	3
2	4	3	5	1	4	2	4	3	5	4	4
3	3	3	5	1	3	3	4	4	5	4	4
4	4	4	5	1	4	4	4	4	5	4	4
5	3	4	4	1	3	5	4	4	5	4	4
6	2	1	5	1	2	6	1	1	4	4	1
7	2	3	5	1	2	7	4	3	5	4	4
8	2	3	5	1	2	8	4	4	5	4	4
9	2	3	4	1	2	9	4	4	5	4	4
10	2	1	5	1	2	10	4	4	5	4	4
				2	1					5	3
				2	3					5	3
				2	3					5	4
				2	4					5	4
				2	4					5	4
				2	1					5	1
				2	3					5	3
				2	3					5	4
				2	3					5	4
				2	1					5	4
				3	4					6	4
				3	5					6	5
				3	5					6	5
				3	5					6	5
				3	4					6	5
				3	5					6	4
				3	5					6	5
				3	5					6	5
				3	4					6	5
				3	5					6	5
				4	4
				4	4
				4	4
				4	4
				4	1
				4	4
				4	4
				4	4
				4	4
				5	3
				5	3
				5	4
				5	4
				5	4
				5	1
				5	3
				5	4
				5	4
				5	4
				6	4
				6	5
				6	5
				6	5
				6	5
				6	4
				6	5
				6	5
				6	5
				6	5
